# Supplementary material for: Development of genomic SSR markers for fingerprinting lettuce (Lactuca sativa L.) cultivars and mapping genes
Source: BMC Plant Biol. 2013 Jan 22;13:11. doi: 10.1186/1471-2229-13-11 (PMC3557189; doi:10.1186/1471-2229-13-11)
Supplement: Additional file 1 — Primer combinations and PCR conditions for amplified genomic SSR markers. Note that some primer pairs amplify two different microsatellites from the same sequenced product. Sequences with imperfect repeats are indicated by asterisk (*). [file 1471-2229-13-11-S1.xlsx]

## Sheet: Sheet1
Marker	Repeat	Number of copies	Forward primer	Reverse primer	Fragment size	Annealing temperature	Mg	BSA
LSSA01	AG	14	TTG CCA TTT CAG TTG ATG GA	GGG GAA TTC AGT GGA TCC TG	184	57	1.5
LSSA03a	AG	17	CGA GTT TGC ACC AGT TAT TGA G	TCC AGA TTC CTC TTC CTC TCT G	332	59	1.5
LSSA03b	AAAT	4	GTT CAG GGA TCT TGT TGG GTA G	CAA CCG AGT CAA ATA ACA CCA A	389	59	1.5
LSSA04	TC	14	AGG AAA GGA AGG GTT GAC TTG T	GGT GAA GAA AAG AGA GAG T	224	54	1.5
LSSA05	TC	18	GAG ATG GTG GAA GCG GAA	ACC CGA GAA CCA AAC AAG A	240	61	1.5	1x
LSSA06-1	GA	9	CCT TAT TAT CAC ACC CAC CCA C	GGC AAA CAC CAC AGA TAT GAA A	341	59	1.5
LSSA06-2	TTTTAT	3	GCA AGA ATG GTC CCT GTT GT	TGG GTG GGT GTG ATA ATA AGG	235	59	1.5
LSSA07	CCA	5	AAG ATA CAC ACA ACC ACC CTT G	GGG CAT TTT GCA AAC AGA A	167	59	1.5
LSSA08	GT	7	GGG CGG TGG TTT CTA ATT T	GCT GTG ATT GGG TGT GT	450	59	1.5	1x
LSSA09	TCT	10	ACA TAC CAT CAC ATG CCC CTA C	GCC CAA GAC CTT AAC AAA CCT C	347	60	1.5
LSSA11	CT	20	ACT CCC ACT ATC CTC TTT GCA T	GCC CAC ATT CTT AAT CTT GTC C	319	62	1.5	1x
LSSA12	GT	11	TCG AAA ATT TGG AGA GAG TTT CTT	ACA AGG CCC AAT CCT TTT CT	271	61	1.5
LSSA13-1	GA	14	GAT ATG GTA GAG GTG TGG T	ACA GGG ATA GCA TGG GTA TGA C	278	58	1.5	1x
LSSA13-2	GAGT	4	same as LSSA13-1	same as LSSA13-1
LSSA14	AG	18	TGA GTT GTA GAG CAA CGA GTG C	CAT GGA AGG TCA TAA GTC CCC	217	60	1.5
LSSA15	AC	11	TTT TTC TCC CTC TCC ATT CT	ACT TCT TCA TTC GAT GTC CGT T	222	55	1.5
LSSA16	CA	12	ACC AAA TTC TTC ACC GAC	AGC TCG GAT CCA CTA GTA A	119	55	1.5	1x
LSSA17	AG	21	AAT GTG CGT GAG AGT TTC CTT T	CAA GAA GGC AGT GAT GAA GTT G	390	62	1.5
LSSA18	TC*	22	CGA TCA TAT TGC GAC TTT GTT G	GCA GGG GGG AAA AGA AAA	210	56	1.5
LSSA21-1	TC	19	TTG TAC CCA GTT GTC CAA ACA G	CAG ATT GTT GCA GAT TTC TTC G	287	59	1.5
LSSA21-2	TC	9	same as LSSA21-1	same as LSSA21-1
LSSA22	GT	8	CCA AAC ATC CGA AAA GCA GT	TGT ACC ACC ACT AGC CAC CA	221	59	1.5
LSSA23	TG	12	GTT TTC CCA GTC ACG ACG TT	GCT TTC CCA CAA GAT GAT GA	243	58	1.5
LSSA26	GA	10	GGA GGA AGG ATG AAG GT	GAT GTA TTT TGG GCC GT	347	55	1.5	1x
LSSA27-1	AC	8	CAC ACT ACC ACC CAA CAC	CCC TCT TCG CTT CTT CTT	448	55	1.5
LSSA27-2	AC	7	same as LSSA27-1	same as LSSA27-1
LSSA28-1	GA	28	TTC ATC TCT CTC CTC CTT CAG C	ATC CCC ATT GTC CTC CC	151	55	1.5
LSSA28-2	AGA	8	same as LSSA28-1	same as LSSA28-1
LSSA30	TC*	37	CGA AGG ATT GCT AGA GAT TGG T	CCA GGT AAT TTG ATT CTG CTC C	310	57	1.5
LSSA32-1	TTC	8	ATG ATA GTC GGA TTT GGG	TCC ACT TGT TCA ATG CTC	451	53	2.5	1x
LSSA32-2	CA	7	same as LSSA32-1	same as LSSA32-1
LSSA33	GT	7	CCG AAA TGT TCA AGG GTG AC	TTC TGG TTA TGT TCG GTG CTC	305	57	1.5	1x
LSSA35F-1	AT	22	CCG AGT CAA ATG AAA GT	GGG GAT GTT CAA GGT AG	280	52	1.5
LSSA35F-2	TG	12	same as LSSA35F-1	same as LSSA35F-1
LSSA35R-1	TC*	15	TGT ACA GGG CGT TGT CTT CA	TCT GCA ATT TGT TTG ACT TCG	316	59	1.5
LSSA35R-2	GT	7	GTG CTT GAT GAA TTG TTT AGG G	GCA ACT GAT GAT GAC CTG ACT T	158	59	1.5
LSSA40	TG	23	TTG TAA AAA CGA CGC CCA GT	GAC TTG TTA ATG CTA CGG CTC C	192	58	1.5
LSSA43	CTACTC	3	CAT ATG AAC AAG GAG GAA G	AAG AGT AGC CAT CAA GAG	208	55	1.5
LSSB02-1	TC	20	GAT CCC ACT TCC AAG G	TGT TGT TGC TTG TGT TC	315	52	1.5
LSSB02-2	CA	14	same as LSSB02-1	same as LSSB02-1
LSSB03	GA*	22	TGG ATT TGG TCC CTC AGT AAA C	ATG CGG AGA AAA GAC GAT GTA T	225	55	1.5
LSSB04	TTTTCA	4	TAC CTT GCC ACA AAA CAA ACA C	ACT AAA CAC CAT GCT CCA GGT T	130	60	1.5
LSSB05	GA	18	ACG AGA TAT TGA GGG CTG ACA T	CTT TAC AAA CCA GAC CAG AGG G	372	60	2	1x
LSSB06	TG	8	ATG AAA GAT GGA GGG AG	ACC TCA CTA ATA TCC CAC	164	52	1.5
LSSB07	TC	17	CAA GTC TCC CAA TGT TGT TTC A	GTT ACG CTC TCA AAA CCC TCA T	405	57	1.5
LSSB08	TC*	21	GGC CAA ACA CTA ACA AA	GAA CCC AAG AAA TAG CA	182	56	2.5
LSSB09	TG	8	CCA ACC TGG AGT AAA TAA TGA GAA C	GAA TGA GAA GGA TGA AAT GGC T	170	59	1.5
LSSB10	GA	13	GCA ATT TTA CCT GTT GTA CC	AAA AGC GTG TGC CCT AA	384	55	1.5
LSSB11	ATT	27	GCA AGC TAA AGG GCT TTT TGT	CAG CCT GGG AAT ATT TAC TCT GA	294	59	1.5
LSSB12	AC	10	CTC TCG TTC CTT TTG TTG GTT T	TGG TAG TGG CTT CCT TGC TAT T	189	57	1.5
LSSB14	GT	9	TGA TGT AAT CGT GCC CAT GT	TGA GAG TGA TTG AGG AAG	292	50	1.5
LSSB16-1	CTT	12	AGT ATG GAG GAT TAG GG	GAA TAT GGG CTT GGT GA	380	52	2.5
LSSB16-2	CT*	19	same as LSSB16-1	same as LSSB16-1
LSSB17-1	GT	11	GCC TTG GCT TAC AGT TAT GGA	AAG GAA AAA CAA TGC AGA ATC A	131	55	2.5	1x
LSSB17-2	ACAAC	3	TGT CGA TAG CTC GGT TTG C	GCC AAG GCT TAG TTA GTT CCC TA	162	59	1.5	1x
LSSB18	GTT*	15	GCT AAG GAA CTG GCA CAA TCT C	GGC TTT GTT GGG TAG GTA TTT G	257	62	2	1x
LSSB19	AG*	25	GGA GAT TGA GAG GAA AA	GAG TGG AAG GGA AAT AG	196	52	1.5
LSSB20	GA*	42	TGA AAC TTT CTT CGC TTT GA	TGT GAA ACA CCA CGT AT	163	52	1.5	1x
LSSB21	TTC	15	GCA TGG AGA GAT AAG AAA TCT TT	GTG GAG GAT GAA GTT GG	103	55	1.5
LSSB22-1	GT	8	TTC ATC GAG CCT TAC CCT TTT A	CCA GAG AAA CCC TAA TTT GTG C	236	59	1.5
LSSB22-2	CT	7	TTG TTG AGT GTT TGT TGC TGT G	TAA AAG GGT AAG GCT CGA TGA A	265	59	1.5
LSSB23	GA*	24	CCC CTT TCT TCT GTC TTT	CTT CTT GTC TGA ACC CC	365	56	1.5
LSSB25-1	GT	8	AAC CTA CTG TCC CTA TCC	TAA ACA CCT ACT CCC ACC	329	52	1.5
LSSB25-2	GT	7	same as LSSB25-1	same as LSSB25-1
LSSB26	AG	23	TCA ATA CTC CCC CAA ACC	CAT TTT TGG TCC CTC CGT AA	474	56	1.5	1x
LSSB27	AC	7	TCA ATA CTC CCC CAA ACC	CCC TTT TCC ATC ATC TTT TC	193	50	1.5	1x
LSSB28	GAA	5	TCA GAG GTG TTC ACG GTC ATA G	CCG ATC CAA ACC AGA TAA GAA C	126	60	1.5
LSSB29	CT	18	CAC CCC ACA TTC CTA CA	CAC CTC CAC TCG TTT TAC A	184	55	1.5
LSSB30	TTGACT	3	CGG ACA AAG GGA TAG GGA CT	CCG ACC TCA GGG TAA AAT GA	126	62	2.5
LSSB31	TC	14	TTG GTT TGA CCC CTG TTT TC	TCA CAC CCA AGC TGT TGC TA	307	59	1.5	1x
LSSB32	TG	9	TGC TCA AAG GGT ATC AAG GTT T	GAG ATT TTG GAG TGG GAA GGA	185	59	1.5	1x
LSSB33	TC	12	GAA CCC TAG TTC CAA CAA TAG TC	GCA AAG GAG AGT GAC AT	329	55	1.5
LSSB34	AG	21	GTT GCA CTC CAT TCT TT	GGT AGT TTC ATT GCG TT	397	56	1.5
LSSB36	TG	7	AGA GAG GAT TTG AGA G	TGA GTT GTT GTA TGG G	228	50	2.5
LSSB37	TC*	28	GGT AGG GCA GTC AAG CAA GA	AAT GAT GAT TTT GCC CTT GG	271	59	1.5
LSSB38	AG	19	CCG CCA GTG TGA TGG ATA	CTA TGA CCA TGA TTA CGC CAA G	235	56	1.5
LSSB39	GT	11	CCA TGC AAC ATC CTT TCA ATT C	TCG GTA ACT CGG AAA TCT CG	251	55	2.5
LSSB40	CT	20	TGG TTT TGG TCC CTG TGA TT	GGT CCG ATA TGT GGT GCT CT	227	61	2.5
LSSB46	TC	20	TCT TCC CTC TAT CTC TAT CCT TC	CAT TAT GCC CCC TCG TT	191	56	2
LSSB48	CA	8	GGG AGT GCC ACA GGT GTA TC	GCC CAA TCC TGC AAT ACA TA	189	61	2.5	1x
LSSB49	TC	42	TCG GCT AAC CAC ATA AAT CCT T	TCC TTC ACC ACT TGA CTC TTG A	263	57	1.5
LSSB50	GTGTTCTTG	3	ATT AGA GCC CAA GAA CAC	CAC CCA AGT TTT TCT CTC A	211	58	1.5	1x
LSSB51	TC*	20	TCA TTG CGT TTT TGG TC	AAA GGA AGA AGA AGG AGG	218	52	1.5
LSSB52-1	CT	9	TAG GTG ATG GTA AGG GT	CTG GGA AGC TTT GTG ATA	329	57	2.5
LSSB52-2	TC	8	same as LSSB52-1	same as LSSB52-1
LSSB53	TC	10	TGG CTA CAT CTT CTA CAG ACG C	TCC TTC ACC ACT TGA CTC TTG A	146	61	2.5
LSSB54	GT	10	CTT GAG AGT GCT TGG AGA GGA T	CAC ATA CAA CAA GAC AAG TCC CA	128	60	1.5
LSSB55-1	GA	9	AAG CGT CGT ATC GGG AAA TA	TCA TGG ACC GTA TCT GGA CA	281	57	2.5
LSSB55-2	GT	9	same as LSSB55-1	same as LSSB55-1
LSSB55-3	AGAGT	3	TTA ATT ATA TCC AAA AGA C	CGT ACT GAC GCC CTA CAG GT	83	57
LSSB55-4	ACACG	3	GGC GTC AGT ACG AGA TCA CA	ACG ACA GGA AAC GAA ATT GG	175	57	1.5
LSSB56	CA	12	CGT ACT CCC TTC AGA CCA AAA C	AAG CTC CCT TCC AAT ATC AAC A	234	61	2	1x
LSSB57-1	AC	8	TCC TTC TTG AAT GGT GGA CA	ACA GTG GGA GGC AAG TTG AT	256	57	2.5
LSSB57-2	CT	7	CCC ACT GTT TCC TTG GCT TA	ATC GGC TAC CCA CAA CAA TC	130	61	2.5
LSSB58	TATGA	3	GGC GGA CCA GTC ATA TTG TAG	ACT GAA ACT GTA AGC CCG AAA G	252	56	1.5
LSSB66	GT	11	CGA TGA AGA ATG AAG TG	GAA CAG GGG AGG ATA CA	431	56	2
LSSB68	CT	20	GTC TGT GTG GTT TTG GT	TGT GGT GGA GTG TGA TTT	418	55	1.5
